# Supplementary material for: Development and application of a CRISPR/Cas12a-based reverse transcription–recombinase polymerase amplification assay with lateral flow dipstick and fluorescence detection for Getah virus
Source: PeerJ. 2025 Oct 2;13:e20119. doi: 10.7717/peerj.20119 (PMC12497397; doi:10.7717/peerj.20119)
Supplement: Supplemental Information 7 [file peerj-13-20119-s007.fasta]

>0002_31824092400787_(E2)_[M13-26]
GGGTCCGGAGCTCGGATCCACTAGTAACGGCCGCCAGTGTGCTGGAATTGCCCTTGAACACACGAACACAACAAAATCAGGTACATCGCTGGGCATGACATGAAAGAGGCGAACCGGGATTCTTTACAAGTGCATACTTCCGGTGTGTGCACTATCCGAGGCACGATGGGCCACTTCATCGTGGCCTACTGCCCTCCAGGGGACGAACTAAAGGTCCAGTTCCAAGATGCAGAATCGCACACACAGGCCTGCAAAGTGCAGTACAAACACGCACCGGCCCCAGTAGGCAGAGAAAAATTCACCGTCAGGCCCCACTTCGGTATCGAAGTGCCATGCACAACGTACCAGCTGACTACAAGGGCAATTCTGCAGATATCCATCACACTGGCGGCCGCTCGAGCATGCATCTAGAGGGCCCAATTCGCCCTATAGTGAGTCGTATTACAATTCACTGGCCGTCGTTTTACAACGTCGTGACTGGGAAAACCCTGGCGTTACCCAACTTAATCGCCTTGCAGCACATCCCCCTTTCGCCAGCTGGCGTAATAGCGAAGAGGCCCGCACCGATCGCCCTTCCCAACAGTTGCGCAGCCTGAATGGCGAATGGACGCGCCCTGTAGCGGCGCATTAAGCGCGGCGGGTGTGGTGGTTACGCGCAGCGTGACCGCTACACTTGCCAGCGCCCTAGCGCCCGCTCCTTTCGCTTTCTTCCCTTCCTTTCTCGCCACGTTCGCCGGCTTTCCCCGTCAAGCTCTAAATCGGGGGCTCCCTTTAGGGTTCCGATTTAGTGCTTTACGGCACCTCGACCCCAAAAAACTTGATTAGGGTGATGGTTCACGTAGTGGGCCATCGCCCTGATAGACGGTTTTTCGCCCTTTGACGTTGGAGTCCACGTTCTTTAATAGTGGACTCTTGTTCCAAACTGGAACAACACTCAACCCTATCTCGGTCTATTCTTTTGATTTATAAGGATTTTGCCGATTTCGGCCTATTGGTTAAA
